# Supplementary material for: Ongoing repair of migration-coupled DNA damage allows planarian adult stem cells to reach wound sites
Source: eLife. 2021 Apr 23;10:e63779. doi: 10.7554/eLife.63779 (PMC8104965; doi:10.7554/eLife.63779)
Supplement: Figure 1—source data 1. [file elife-63779-fig1-data1.zip]

Archive with 5 entries (4 files):
- Fig-1/
- Fig-1/Fig1_sourcedata_4_panelI.xlsx
- Fig-1/Fig1_sourcedata_2_PanelD.xlsx
- Fig-1/Fig1_sourcedata_3_panelFandG.xlsx
- Fig-1/Fig1_sourcedata_1_PanelB.xlsx
