# Supplementary material for: Ongoing repair of migration-coupled DNA damage allows planarian adult stem cells to reach wound sites
Source: eLife. 2021 Apr 23;10:e63779. doi: 10.7554/eLife.63779 (PMC8104965; doi:10.7554/eLife.63779)
Supplement: Figure 1—figure supplement 2—source data 1. [file elife-63779-fig1-figsupp2-data1.zip]

Archive with 4 entries (3 files):
- Fig1_figsupp_2/
- Fig1_figsupp_2/Fig1_source data_8_panel E.xlsx
- Fig1_figsupp_2/Fig1_source data_9_panel F.xlsx
- Fig1_figsupp_2/Fig1_source data_7_panel B.xlsx
