# Supplementary material for: Ongoing repair of migration-coupled DNA damage allows planarian adult stem cells to reach wound sites
Source: eLife. 2021 Apr 23;10:e63779. doi: 10.7554/eLife.63779 (PMC8104965; doi:10.7554/eLife.63779)
Supplement: Figure 1—figure supplement 3—source data 1. [file elife-63779-fig1-figsupp3-data1.zip]

Archive with 8 entries (7 files):
- Fig1_figsupp3/
- Fig1_figsupp3/Fig1_sourcedata_15_Panel M.xlsx
- Fig1_figsupp3/Fig1_sourcedata_14_Panel L.xlsx
- Fig1_figsupp3/Fig1_sourcedata_16_panel N.xlsx
- Fig1_figsupp3/Fig1_sourcedata_10_Panel B_and_D.xlsx
- Fig1_figsupp3/Fig1_sourcedata_11_panel F_and_H.xlsx
- Fig1_figsupp3/Fig1_sourcedata_13_panel K.xlsx
- Fig1_figsupp3/Fig1_sourcedata_12_panel_J.xlsx
