# Supplementary material for: Ongoing repair of migration-coupled DNA damage allows planarian adult stem cells to reach wound sites
Source: eLife. 2021 Apr 23;10:e63779. doi: 10.7554/eLife.63779 (PMC8104965; doi:10.7554/eLife.63779)
Supplement: Figure 1—figure supplement 3—source data 1. [file elife-63779-fig1-figsupp3-data1.zip › Fig1_figsupp3/Fig1_sourcedata_16_panel N.xlsx]

## Sheet: Panel N
	Replicate-1			Replicate-2
Control	1.03	0.99	0.98	0.99	0.95	1.05
atr	0.29	0.45	0.38	0.19	0.24	0.27
atm	0.38	0.34	0.27	0.42	0.46	0.43
brca2	0.2	0.19	0.13	0.24	0.21	0.32
rad51	0.1	0.13	0.08	0.12	0.12	0.15
fancJ	0.32	0.28	0.28	0.36	0.28	0.3
parp-1	0.18	0.17	0.25	0.36	0.31	0.29
parp-2	0.41	0.32	0.38	0.27	0.36	0.35
parp-3	0.16	0.24	0.18	0.3	0.23	0.36
