# Supplementary material for: Ongoing repair of migration-coupled DNA damage allows planarian adult stem cells to reach wound sites
Source: eLife. 2021 Apr 23;10:e63779. doi: 10.7554/eLife.63779 (PMC8104965; doi:10.7554/eLife.63779)
Supplement: Figure 2—source data 1. [file elife-63779-fig2-data1.zip]

Archive with 5 entries (4 files):
- Fig-2/
- Fig-2/Fig2_Source data_1_2C.xlsx
- Fig-2/Fig2_Source data_2_2E.xlsx
- Fig-2/Fig2_Source data_4_2K.xlsx
- Fig-2/Fig2_Source data_3_2F.xlsx
