# Supplementary material for: Ongoing repair of migration-coupled DNA damage allows planarian adult stem cells to reach wound sites
Source: eLife. 2021 Apr 23;10:e63779. doi: 10.7554/eLife.63779 (PMC8104965; doi:10.7554/eLife.63779)
Supplement: Figure 2—figure supplement 1—source data 1. [file elife-63779-fig2-figsupp1-data1.zip › Fig2_figsupp_1/Fig2_Source data_5_panel E.xlsx]

## Sheet: Panel E
Effect of 1.5 Gy IR on stem cell number
smedwi1 cells/mm2
0 Gy	1.5 Gy		Unpaired t-Test
2528.51	2145.09
2573.57	2441.69		Unpaired t test
2285.19	2365.63		P value	0.3148
			P value summary	ns
			Significantly different (P < 0.05)?	No
