# Supplementary material for: Ongoing repair of migration-coupled DNA damage allows planarian adult stem cells to reach wound sites
Source: eLife. 2021 Apr 23;10:e63779. doi: 10.7554/eLife.63779 (PMC8104965; doi:10.7554/eLife.63779)
Supplement: Figure 2—figure supplement 2—source data 1. [file elife-63779-fig2-figsupp2-data1.zip]

Archive with 2 entries (1 files):
- Fig2_figsupp_2/
- Fig2_figsupp_2/Fig2_sourcedata_6_Panel C.xlsx
