# Supplementary material for: Ongoing repair of migration-coupled DNA damage allows planarian adult stem cells to reach wound sites
Source: eLife. 2021 Apr 23;10:e63779. doi: 10.7554/eLife.63779 (PMC8104965; doi:10.7554/eLife.63779)
Supplement: Figure 2—figure supplement 3—source data 1. [file elife-63779-fig2-figsupp3-data1.zip]

Archive with 3 entries (2 files):
- Fig2_figsupp_3/
- Fig2_figsupp_3/Fig2_sourcedata_7_panel_C.xlsx
- Fig2_figsupp_3/Fig2_sourcedata_8_panel_F.xlsx
