# Supplementary material for: Ongoing repair of migration-coupled DNA damage allows planarian adult stem cells to reach wound sites
Source: eLife. 2021 Apr 23;10:e63779. doi: 10.7554/eLife.63779 (PMC8104965; doi:10.7554/eLife.63779)
Supplement: Figure 3—source data 1. [file elife-63779-fig3-data1.zip]

Archive with 4 entries (3 files):
- Fig-3/
- Fig-3/Fig3_source data_2_3L.xlsx
- Fig-3/Fig3_source data_3_3M.xlsx
- Fig-3/Fig3_source data_1_3D.xlsx
