# Supplementary material for: Ongoing repair of migration-coupled DNA damage allows planarian adult stem cells to reach wound sites
Source: eLife. 2021 Apr 23;10:e63779. doi: 10.7554/eLife.63779 (PMC8104965; doi:10.7554/eLife.63779)
Supplement: Figure 3—figure supplement 1—source data 1. [file elife-63779-fig3-figsupp1-data1.zip]

Archive with 3 entries (2 files):
- Fig3-figsupp1/
- Fig3-figsupp1/Fig3_source data_5_Panel J.xlsx
- Fig3-figsupp1/Fig3_source data_4_Panel I.xlsx
