# Supplementary material for: Ongoing repair of migration-coupled DNA damage allows planarian adult stem cells to reach wound sites
Source: eLife. 2021 Apr 23;10:e63779. doi: 10.7554/eLife.63779 (PMC8104965; doi:10.7554/eLife.63779)
Supplement: Figure 4—source data 1. [file elife-63779-fig4-data1.zip]

Archive with 3 entries (2 files):
- Fig4_Excel/
- Fig4_Excel/Fig4_source data_1_4H.xlsx
- Fig4_Excel/Fig4_source data_2_4I.xlsx
